# Supplementary material for: Assessment, Treatment, and Follow-Up of Phlebitis Related to Peripheral Venous Catheterisation: A Delphi Study in Spain
Source: Healthcare (Basel). 2024 Feb 1;12(3):378. doi: 10.3390/healthcare12030378 (PMC10855708; doi:10.3390/healthcare12030378)
Supplement: Supplementary file 1 [file healthcare-12-00378-s001.zip]

Archive with 1 entries (1 files):
- healthcare-2804232-supplementary.pdf
